# Supplementary material for: Synthesis and Biological Properties of EGFR-Targeted Photosensitizer Based on Cationic Porphyrin
Source: Pharmaceutics. 2023 Apr 19;15(4):1284. doi: 10.3390/pharmaceutics15041284 (PMC10145264; doi:10.3390/pharmaceutics15041284)
Supplement: Supplementary file 1 [file pharmaceutics-15-01284-s001.zip]

Archive with 1 entries (1 files):
- pharmaceutics-2311296-supplementary.pdf
